# Supplementary material for: COMTOP: Protein Residue–Residue Contact Prediction through Mixed Integer Linear Optimization
Source: Membranes (Basel). 2021 Jun 30;11(7):503. doi: 10.3390/membranes11070503 (PMC8305966; doi:10.3390/membranes11070503)
Supplement: Supplementary file 1 [file membranes-11-00503-s001.zip]

Archive with 1 entries (1 files):
- membranes-1215831-SI.pdf
